# Supplementary material for: Predicting Pulmonary Exacerbations in Cystic Fibrosis Using Inflammation-Based Scoring Systems
Source: Diagnostics (Basel). 2025 Oct 31;15(21):2761. doi: 10.3390/diagnostics15212761 (PMC12610019; doi:10.3390/diagnostics15212761)
Supplement: Supplementary file 1 [file diagnostics-15-02761-s001.zip]

Archive with 1 entries (1 files):
- diagnostics-3851652-supplementary.pdf
